# Supplementary material for: Interactions between Brassinosteroids and Strigolactones in Alleviating Salt Stress in Maize
Source: Int J Mol Sci. 2024 Sep 29;25(19):10505. doi: 10.3390/ijms251910505 (PMC11477198; doi:10.3390/ijms251910505)
Supplement: Supplementary file 1 [file ijms-25-10505-s001.zip › Table S1.xls]

## Sheet: Sheet1
Table S1 Sequencing data statistics
#SampleID	ReadSum	BaseSum	GC(%)	N(%)	Q20(%)	Q30(%)
PBS-1	22472852	6731851108	53.34	0	97.87	94.14
PBS-2	22833266	6840308348	53.33	0	98.04	94.54
PBS-3	22948506	6874811466	53.69	0	97.82	94.04
PBSN-1	21422547	6407824092	54.33	0	98.16	94.82
PBSN-2	24325985	7285545714	54.52	0	97.91	94.21
PBSN-3	20336238	6092821162	53.73	0	97.96	94.33
PBr-1	25110760	7521471380	53.42	0	98.03	94.55
PBr-2	22551486	6756442998	54.43	0	97.94	94.31
PBr-3	22048622	6604905660	53.21	0	97.8	93.97
PBrN-1	27790968	8324775020	52.51	0	98.02	94.5
PBrN-2	23389892	7006981950	53.81	0	98.09	94.7
PBrN-3	22613240	6765114612	54.8	0	98.15	94.86
PCK-1	20506560	6143601470	53.67	0	98	94.47
PCK-2	23249978	6958987034	54.21	0	97.99	94.49
PCK-3	20006534	5992637882	54.05	0	98.1	94.68
PN-1	21455065	6428381196	54.02	0	97.94	94.27
PN-2	23522311	7047143750	54.1	0	98.01	94.46
PN-3	22274273	6673109130	54.07	0	97.74	93.82
PSL-1	21238512	6361790996	53.49	0	97.99	94.47
PSL-2	21624415	6478853106	53.61	0	97.96	94.32
PSL-3	21841561	6543170274	53.31	0	97.96	94.38
PSLN-1	20087586	6018126336	52.87	0	98.01	94.49
PSLN-2	21268191	6371523584	53.83	0	97.9	94.27
PSLN-3	20969076	6273256526	54.37	0	97.99	94.5
ZBS-1	22457724	6727967708	53.4	0	97.9	94.27
ZBS-2	25347627	7591196126	53.06	0	97.96	94.44
ZBS-3	21676455	6493981522	53.49	0	97.84	94.11
ZBSN-1	21282455	6373135950	54.43	0	98.08	94.69
ZBSN-2	23687044	7097006066	54.16	0	97.93	94.27
ZBSN-3	22901929	6861398988	54.25	0	97.92	94.28
ZBr-1	22345369	6693663276	53.29	0	97.77	93.99
ZBr-2	20672101	6193355184	52.85	0	98.03	94.55
ZBr-3	21730767	6510606848	52.88	0	97.85	94.03
ZBrN-1	22429479	6719791880	53.26	0	98.05	94.56
ZBrN-2	21682489	6493558802	53.62	0	97.96	94.38
ZBrN-3	20277969	6064246728	52.94	0	97.98	94.45
ZCK-1	26767152	8014035786	53.07	0	97.95	94.36
ZCK-2	21147296	6331773576	53.34	0	97.96	94.37
ZCK-3	20138612	6032616810	53.68	0	97.92	94.31
ZN-1	26481128	7934392808	53.95	0	97.96	94.32
ZN-2	23074167	6912412930	53.82	0	98.01	94.44
ZN-3	23933511	7170278484	53.7	0	97.99	94.43
ZSL-1	20598363	6147472540	54.11	0	98.29	95.1
ZSL-2	20601340	6171937304	53.22	0	97.85	94.09
ZSL-3	20172950	6043705076	52.91	0	97.87	94.08
ZSLN-1	20851817	6247342842	52.77	0	98.06	94.58
ZSLN-2	21177286	6344618014	53.68	0	97.94	94.28
ZSLN-3	24161797	7238918198	54.34	0	98.01	94.49
