# Supplementary material for: Interactions between Brassinosteroids and Strigolactones in Alleviating Salt Stress in Maize
Source: Int J Mol Sci. 2024 Sep 29;25(19):10505. doi: 10.3390/ijms251910505 (PMC11477198; doi:10.3390/ijms251910505)
Supplement: Supplementary file 1 [file ijms-25-10505-s001.zip › Table S2.xls]

## Sheet: Sheet1
Table S2 Gene Module Core Gene KOG Annotation
#ID	nr_symbol	KOG_class_annotation	NR_annotation
Zm00001eb324540	LOC100191414	Signal transduction mechanisms	putative protein phosphatase 2C 1
Zm00001eb043440	LOC109943508	Energy production and conversion	cytochrome b5
Zm00001eb408430	LOC8076313	Amino acid transport and metabolism	amino acid permease 3
Zm00001eb060200	LOC100147738	Posttranslational modification, protein turnover, chaperones;; Inorganic ion transport and metabolism;; General function prediction only	Probable glutamate carboxypeptidase VP8
