# Supplementary material for: Interactions between Brassinosteroids and Strigolactones in Alleviating Salt Stress in Maize
Source: Int J Mol Sci. 2024 Sep 29;25(19):10505. doi: 10.3390/ijms251910505 (PMC11477198; doi:10.3390/ijms251910505)
Supplement: Supplementary file 1 [file ijms-25-10505-s001.zip › Table S3.xls]

## Sheet: Sheet1
Table S3 Quantitative primer design
ID	Name	Forward Primer (5’→3’)	Reverse Primer (5’ →3’)
Zm00001eb101090	phi2	ACTCCACCTCCCCGTGCTACTA	CTGCGTCTGCTTGATGTTGTCG
Zm00001eb419110	aco2	CAAGGCTACCAGGGAGATACC	AGCTTGGCATAATTTGGCTCT
Zm00001eb233170	cab6A	CCAGGGAGTGAAGCAAGGAT	TTGTCAGATAGGCAAGCGAT
Zm00001eb288580	AKT2/3	TGGTGAAAAGCCAGCAGTAAG	TGCTCCATAACTGCCATCAAC
Zm00001eb424290	grf2	ATCTCACCTTGTGCCGTCTT	TTCTCAGCAGCGTCCTTTCT
Zm00001eb162210	see2b	CTCCAACGGCTACTACAACTAC	GACCTCTCGCCCAGTGTAATC
