# Supplementary material for: Interactions between Brassinosteroids and Strigolactones in Alleviating Salt Stress in Maize
Source: Int J Mol Sci. 2024 Sep 29;25(19):10505. doi: 10.3390/ijms251910505 (PMC11477198; doi:10.3390/ijms251910505)
Supplement: Supplementary file 1 [file ijms-25-10505-s001.zip › Table S4.xls]

## Sheet: Sheet1
Table S4 BR on Differential Gene Expression in Maize Seedlings under Salt Stress
#ID	nr_symbol	PBr_vs_PBrN_regulated	ZBr_vs_ZBrN_regulated	GO	KEGG_pathway	Description
Zm00001eb013780	LOC103634514	down	down	Molecular Function: protein phosphatase inhibitor activity (GO:0004864);; Cellular Component: nucleus (GO:0005634);; Cellular Component: cytoplasm (GO:0005737);; Biological Process: abscisic acid-activated signaling pathway (GO:0009738);; Molecular Function: abscisic acid binding (GO:0010427);; Molecular Function: signaling receptor activity (GO:0038023);; Biological Process: regulation of protei…	MAPK signaling pathway - plant (ko04016);; Plant hormone signal transduction (ko04075)	abscisic acid receptor PYL4-like
Zm00001eb218080	LOC109939432	down	down	Biological Process: response to auxin (GO:0009733);;	Plant hormone signal transduction (ko04075)	auxin-responsive protein SAUR40
Zm00001eb204660	LOC103654758	down	down	Molecular Function: protein kinase activity (GO:0004672);; Molecular Function: ATP binding (GO:0005524);; Cellular Component: membrane (GO:0016020);; Cellular Component: integral component of membrane (GO:0016021);;	Plant hormone signal transduction (ko04075)	calmodulin-binding receptor kinase CaMRLK
Zm00001eb329160	LOC100284807	up	up	Biological Process: catabolic process (GO:0009056);; Molecular Function: hydrolase activity (GO:0016787);;	Plant hormone signal transduction (ko04075)	gibberellin receptor GID1L2 precursor
Zm00001eb268980	LOC103631082	down	down	Molecular Function: protein serine/threonine kinase activity (GO:0004674);; Molecular Function: ATP binding (GO:0005524);; Molecular Function: carbohydrate binding (GO:0030246);;	Plant hormone signal transduction (ko04075)	G-type lectin S-receptor-like serine/threonine-protein kinase LECRK4
Zm00001eb067890	LOC103645828	down	down	Molecular Function: protein serine/threonine kinase activity (GO:0004674);; Molecular Function: ATP binding (GO:0005524);;	MAPK signaling pathway - plant (ko04016);; Plant hormone signal transduction (ko04075);; Plant-pathogen interaction (ko04626)	G-type lectin S-receptor-like serine/threonine-protein kinase SD2-5
Zm00001eb365080	LOC103636373	down	down	Cellular Component: nucleolus (GO:0005730);;	Plant hormone signal transduction (ko04075)	histone deacetylase HDT3-like
Zm00001eb074400	LOC103646094	down	down	Molecular Function: protein kinase activity (GO:0004672);; Molecular Function: ATP binding (GO:0005524);; Cellular Component: integral component of membrane (GO:0016021);;	Plant hormone signal transduction (ko04075)	MDIS1-interacting receptor like kinase 2
Zm00001eb298990	--	down	down	Molecular Function: DNA binding (GO:0003677);; Cellular Component: nucleus (GO:0005634);;	Plant hormone signal transduction (ko04075)	Myb family transcription factor EFM
Zm00001eb112210	LOC103647971	up	up	Biological Process: catabolic process (GO:0009056);; Molecular Function: hydrolase activity (GO:0016787);;	Plant hormone signal transduction (ko04075)	probable carboxylesterase 18
Zm00001eb390020	LOC103638885	down	down	Molecular Function: DNA binding (GO:0003677);; Cellular Component: nucleus (GO:0005634);;	Plant hormone signal transduction (ko04075)	probable transcription factor KAN4
NewGene_13714	LOC103632107	up	up	Cellular Component: nucleus (GO:0005634);; Biological Process: regulation of transcription, DNA-templated (GO:0006355);; Molecular Function: zinc ion binding (GO:0008270);;	MAPK signaling pathway - plant (ko04016);; Plant hormone signal transduction (ko04075)	protein FAR1-RELATED SEQUENCE 5-like
Zm00001eb023880	LOC100216611	up	up	Molecular Function: protein serine/threonine kinase activity (GO:0004674);; Molecular Function: ATP binding (GO:0005524);;	MAPK signaling pathway - plant (ko04016);; Plant hormone signal transduction (ko04075)	SnRK2.3 isoform 1
Zm00001eb417610	LOC103641361	down	down	Molecular Function: DNA binding (GO:0003677);; Cellular Component: nucleus (GO:0005634);; Molecular Function: protein dimerization activity (GO:0046983);; Biological Process: regulation of seed growth (GO:0080113);;	Plant hormone signal transduction (ko04075);; Circadian rhythm - plant (ko04712)	transcription factor APG isoform X1
Zm00001eb226470	LOC542312	up	down	Molecular Function: hydrolase activity, hydrolyzing O-glycosyl compounds (GO:0004553);; Cellular Component: cell wall (GO:0005618);; Biological Process: cellular glucan metabolic process (GO:0006073);; Molecular Function: xyloglucan:xyloglucosyl transferase activity (GO:0016762);; Cellular Component: apoplast (GO:0048046);; Biological Process: cell wall organization (GO:0071555);;	Plant hormone signal transduction (ko04075)	xyloglucan endotransglycosylase homolog 1
