# Supplementary material for: Interactions between Brassinosteroids and Strigolactones in Alleviating Salt Stress in Maize
Source: Int J Mol Sci. 2024 Sep 29;25(19):10505. doi: 10.3390/ijms251910505 (PMC11477198; doi:10.3390/ijms251910505)
Supplement: Supplementary file 1 [file ijms-25-10505-s001.zip › Table S5.xls]

## Sheet: Sheet1
Table S5 SL on Differential Gene Expression in Maize Seedlings under Salt Stress
#ID	nr_symbol	PSL_vs_PSLN_regulated	ZSL_vs_ZSLN_regulated	GO	KEGG_pathway	Description
Zm00001eb034320	LOC103645124	down	down	Molecular Function: serine-pyruvate transaminase activity (GO:0004760);; Cellular Component: peroxisome (GO:0005777);; Molecular Function: alanine-glyoxylate transaminase activity (GO:0008453);; Biological Process: glycine biosynthetic process, by transamination of glyoxylate (GO:0019265);;	Alanine, aspartate and glutamate metabolism (ko00250);; Glycine, serine and threonine metabolism (ko00260);; Glyoxylate and dicarboxylate metabolism (ko00630);; Carbon metabolism (ko01200);; Peroxisome (ko04146)	serine--glyoxylate aminotransferase
Zm00001eb077490	LOC103646225	down	down	Biological Process: carbohydrate metabolic process (GO:0005975);; Molecular Function: beta-glucosidase activity (GO:0008422);;	Cyanoamino acid metabolism (ko00460);; Starch and sucrose metabolism (ko00500);; Phenylpropanoid biosynthesis (ko00940)	probable inactive beta-glucosidase 14
Zm00001eb064380	LOC103644323	up	up	Molecular Function: catalytic activity (GO:0003824);;	Fatty acid biosynthesis (ko00061);; Fatty acid degradation (ko00071);; Fatty acid metabolism (ko01212);; Peroxisome (ko04146)	probable acyl-activating enzyme 16, chloroplastic
Zm00001eb260710	LOC542108	down	down	Molecular Function: kinase activity (GO:0016301);; Molecular Function: phosphotransferase activity, alcohol group as acceptor (GO:0016773);;	Fructose and mannose metabolism (ko00051);; Starch and sucrose metabolism (ko00500);; Amino sugar and nucleotide sugar metabolism (ko00520)	fructokinase-2
Zm00001eb427460	LOC109943123	down	down	Molecular Function: sucrose alpha-glucosidase activity (GO:0004575);; Biological Process: carbohydrate metabolic process (GO:0005975);; Cellular Component: integral component of membrane (GO:0016021);;	Galactose metabolism (ko00052);; Starch and sucrose metabolism (ko00500)	beta-fructofuranosidase 1-like
Zm00001eb283530	LOC100283735	down	down	Biological Process: cellular glucose homeostasis (GO:0001678);; Molecular Function: glucokinase activity (GO:0004340);; Molecular Function: ATP binding (GO:0005524);; Molecular Function: glucose binding (GO:0005536);; Cellular Component: mitochondrion (GO:0005739);; Cellular Component: cytosol (GO:0005829);; Biological Process: glycolytic process (GO:0006096);; Molecular Function: fructokinase ac…	Glycolysis / Gluconeogenesis (ko00010);; Fructose and mannose metabolism (ko00051);; Galactose metabolism (ko00052);; Starch and sucrose metabolism (ko00500);; Amino sugar and nucleotide sugar metabolism (ko00520);; Carbon metabolism (ko01200)	hexokinase-1
Zm00001eb226020	LOC100284540	down	down	Molecular Function: calcium ion binding (GO:0005509);;	MAPK signaling pathway - plant (ko04016);; Phosphatidylinositol signaling system (ko04070);; Plant-pathogen interaction (ko04626)	polcalcin Jun o 2
Zm00001eb013780	LOC103634514	down	down	Molecular Function: protein phosphatase inhibitor activity (GO:0004864);; Cellular Component: nucleus (GO:0005634);; Cellular Component: cytoplasm (GO:0005737);; Biological Process: abscisic acid-activated signaling pathway (GO:0009738);; Molecular Function: abscisic acid binding (GO:0010427);; Molecular Function: signaling receptor activity (GO:0038023);; Biological Process: regulation of protei…	MAPK signaling pathway - plant (ko04016);; Plant hormone signal transduction (ko04075)	abscisic acid receptor PYL4-like
Zm00001eb429330	R-S	down	down	Molecular Function: protein dimerization activity (GO:0046983);;	MAPK signaling pathway - plant (ko04016);; Plant hormone signal transduction (ko04075)	anthocyanin regulatory R-S protein
Zm00001eb419870	LOC103641516	up	up	Molecular Function: protein serine/threonine phosphatase activity (GO:0004722);; Molecular Function: magnesium-dependent protein serine/threonine phosphatase activity (GO:0004724);; Cellular Component: nucleus (GO:0005634);; Cellular Component: cytosol (GO:0005829);; Molecular Function: metal ion binding (GO:0046872);;	MAPK signaling pathway - plant (ko04016);; Plant hormone signal transduction (ko04075)	probable protein phosphatase 2C 37
Zm00001eb357040	LOC109941434	up	up	Molecular Function: protein serine/threonine phosphatase activity (GO:0004722);; Molecular Function: magnesium-dependent protein serine/threonine phosphatase activity (GO:0004724);; Cellular Component: nucleus (GO:0005634);; Cellular Component: cytosol (GO:0005829);; Molecular Function: metal ion binding (GO:0046872);;	MAPK signaling pathway - plant (ko04016);; Plant hormone signal transduction (ko04075)	probable protein phosphatase 2C 6 isoform X1
Zm00001eb344210	--	up	up	Molecular Function: protein serine/threonine phosphatase activity (GO:0004722);; Molecular Function: magnesium-dependent protein serine/threonine phosphatase activity (GO:0004724);; Cellular Component: nucleus (GO:0005634);; Cellular Component: cytosol (GO:0005829);; Biological Process: negative regulation of abscisic acid-activated signaling pathway (GO:0009788);; Biological Process: positive re…	MAPK signaling pathway - plant (ko04016);; Plant hormone signal transduction (ko04075)	putative protein phosphatase 2C 8
Zm00001eb049140	LOC100285035	down	down	Cellular Component: cytoplasm (GO:0005737);; Cellular Component: integral component of membrane (GO:0016021);;	Peroxisome (ko04146)	mpv17 / PMP22 family protein
Zm00001eb176680	LOC100216617	up	up	Molecular Function: DNA-binding transcription factor activity (GO:0003700);; Biological Process: positive regulation of transcription, DNA-templated (GO:0045893);;	Plant hormone signal transduction (ko04075)	ABSCISIC ACID-INSENSITIVE 5-like protein 5
Zm00001eb301590	LOC100280600	up	up	Cellular Component: nucleus (GO:0005634);; Biological Process: regulation of transcription, DNA-templated (GO:0006355);; Biological Process: auxin-activated signaling pathway (GO:0009734);;	Plant hormone signal transduction (ko04075)	IAA24 - auxin-responsive Aux/IAA family member
Zm00001eb283590	LOC103630112	down	down	Biological Process: phosphorelay signal transduction system (GO:0000160);; Cellular Component: nucleus (GO:0005634);; Cellular Component: cytoplasm (GO:0005737);; Biological Process: cytokinin-activated signaling pathway (GO:0009736);; Molecular Function: histidine phosphotransfer kinase activity (GO:0009927);; Biological Process: phosphorylation (GO:0016310);; Molecular Function: protein histidi…	Plant hormone signal transduction (ko04075)	pseudo histidine-containing phosphotransfer protein 2
Zm00001eb273370	LOC8063791	down	down	Molecular Function: protein serine/threonine kinase activity (GO:0004674);; Molecular Function: ATP binding (GO:0005524);; Cellular Component: integral component of membrane (GO:0016021);;	Plant hormone signal transduction (ko04075)	tyrosine-sulfated glycopeptide receptor 1 isoform X1 [Sorghum bicolor]
Zm00001eb228530	LOC542315	up	up	Molecular Function: 1,4-alpha-glucan branching enzyme activity (GO:0003844);; Molecular Function: hydrolase activity, hydrolyzing O-glycosyl compounds (GO:0004553);; Cellular Component: cytoplasm (GO:0005737);; Biological Process: carbohydrate metabolic process (GO:0005975);; Biological Process: glycogen biosynthetic process (GO:0005978);; Molecular Function: cation binding (GO:0043169);;	Starch and sucrose metabolism (ko00500)	14-alpha-glucan-branching enzyme 2-2 chloroplastic/amyloplastic
Zm00001eb057840	pho1	up	up	Biological Process: carbohydrate metabolic process (GO:0005975);; Molecular Function: glycogen phosphorylase activity (GO:0008184);; Molecular Function: pyridoxal phosphate binding (GO:0030170);; Molecular Function: linear malto-oligosaccharide phosphorylase activity (GO:0102250);; Molecular Function: SHG alpha-glucan phosphorylase activity (GO:0102499);;	Starch and sucrose metabolism (ko00500)	alpha-1,4-glucan phosphorylase
Zm00001eb003440	LOC100281767	up	up	Biological Process: polysaccharide catabolic process (GO:0000272);; Molecular Function: beta-amylase activity (GO:0016161);; Molecular Function: amylopectin maltohydrolase activity (GO:0102229);;	Starch and sucrose metabolism (ko00500)	beta-amylase
Zm00001eb394050	LOC103639107	up	up	Molecular Function: hydrolase activity, hydrolyzing O-glycosyl compounds (GO:0004553);; Biological Process: carbohydrate metabolic process (GO:0005975);; Cellular Component: anchored component of plasma membrane (GO:0046658);;	Starch and sucrose metabolism (ko00500)	glucan endo-1,3-beta-glucosidase 1 isoform X1
Zm00001eb416480	--	down	down	Biological Process: defense response to oomycetes (GO:0002229);; Molecular Function: transmembrane receptor protein serine/threonine kinase activity (GO:0004675);; Molecular Function: ATP binding (GO:0005524);; Cellular Component: plasma membrane (GO:0005886);; Biological Process: defense response (GO:0006952);; Cellular Component: integral component of membrane (GO:0016021);; Molecular Function:…	Starch and sucrose metabolism (ko00500)	L-type lectin-domain containing receptor kinase V.9
Zm00001eb311230	LOC103632655	down	down	Molecular Function: trehalose-phosphatase activity (GO:0004805);; Biological Process: trehalose biosynthetic process (GO:0005992);;	Starch and sucrose metabolism (ko00500)	probable trehalose-phosphate phosphatase 7 isoform X2
Zm00001eb348300	LOC100192534	down	down	Molecular Function: hydrolase activity, hydrolyzing O-glycosyl compounds (GO:0004553);; Biological Process: carbohydrate metabolic process (GO:0005975);; Cellular Component: anchored component of plasma membrane (GO:0046658);;	Starch and sucrose metabolism (ko00500)	putative O-glycosyl hydrolase family 17 protein precursor
Zm00001eb084160	LOC542342	up	up	Molecular Function: 1,4-alpha-glucan branching enzyme activity (GO:0003844);; Molecular Function: hydrolase activity, hydrolyzing O-glycosyl compounds (GO:0004553);; Biological Process: glycogen biosynthetic process (GO:0005978);; Molecular Function: cation binding (GO:0043169);;	Starch and sucrose metabolism (ko00500)	Starch branching enzyme IIa
Zm00001eb016290	LOC542091	up	up	Biological Process: sucrose metabolic process (GO:0005985);; Molecular Function: sucrose synthase activity (GO:0016157);;	Starch and sucrose metabolism (ko00500)	sucrose synthase 2
Zm00001eb353280	LOC100170239	down	down	Molecular Function: alpha,alpha-trehalose-phosphate synthase (UDP-forming) activity (GO:0003825);; Cellular Component: cytoplasm (GO:0005737);; Cellular Component: cytosol (GO:0005829);; Biological Process: trehalose biosynthetic process (GO:0005992);; Biological Process: trehalose metabolism in response to stress (GO:0070413);;	Starch and sucrose metabolism (ko00500)	trehalose-6-phosphate synthase isoform X1
Zm00001eb296990	LOC542737	up	up	Molecular Function: ATP binding (GO:0005524);; Biological Process: glycogen biosynthetic process (GO:0005978);; Molecular Function: glucose-1-phosphate adenylyltransferase activity (GO:0008878);; Cellular Component: chloroplast (GO:0009507);; Biological Process: starch biosynthetic process (GO:0019252);;	Starch and sucrose metabolism (ko00500);; Amino sugar and nucleotide sugar metabolism (ko00520)	glucose-1-phosphate adenylyltransferase large subunit 2, chloroplastic/amyloplastic
