# Supplementary material for: Interactions between Brassinosteroids and Strigolactones in Alleviating Salt Stress in Maize
Source: Int J Mol Sci. 2024 Sep 29;25(19):10505. doi: 10.3390/ijms251910505 (PMC11477198; doi:10.3390/ijms251910505)
Supplement: Supplementary file 1 [file ijms-25-10505-s001.zip › Table S6.xls]

## Sheet: Sheet1
Table S6 BS on Differential Gene Expression in Maize Seedlings under Salt Stress
#ID	nr_symbol	PBS_vs_PBSN_regulated	ZBS_vs_ZBSN_regulated	GO_annotation	KEGG_pathway_annotation	NR_annotation
Zm00001eb064380	LOC103644323	up	up	Molecular Function: catalytic activity (GO:0003824);;	Fatty acid biosynthesis (ko00061);; Fatty acid degradation (ko00071);; Fatty acid metabolism (ko01212);; Peroxisome (ko04146)	probable acyl-activating enzyme 16, chloroplastic
Zm00001eb167230	LOC103652794	down	up	Molecular Function: acyl-CoA oxidase activity (GO:0003997);; Cellular Component: peroxisome (GO:0005777);; Biological Process: fatty acid beta-oxidation (GO:0006635);; Molecular Function: FAD binding (GO:0071949);;	Fatty acid degradation (ko00071);; beta-Alanine metabolism (ko00410);; alpha-Linolenic acid metabolism (ko00592);; Propanoate metabolism (ko00640);; Biosynthesis of unsaturated fatty acids (ko01040);; Carbon metabolism (ko01200);; Fatty acid metabolism (ko01212);; Peroxisome (ko04146)	acyl-coenzyme A oxidase 2, peroxisomal
Zm00001eb392420	LOC100284630	up	up	Molecular Function: copper transmembrane transporter activity, phosphorylative mechanism (GO:0043682);; Molecular Function: metal ion binding (GO:0046872);;	MAPK signaling pathway - plant (ko04016)	copper-transporting ATPase PAA1
Zm00001eb009250	LOC100272290	down	down	Molecular Function: protein serine/threonine kinase activity (GO:0004674);; Molecular Function: ATP binding (GO:0005524);;	MAPK signaling pathway - plant (ko04016)	Mitogen-activated protein kinase kinase 9
Zm00001eb296690	LOC100191498	up	up	Molecular Function: MAP kinase activity (GO:0004707);; Molecular Function: ATP binding (GO:0005524);; Cellular Component: nucleus (GO:0005634);; Cellular Component: cytoplasm (GO:0005737);; Biological Process: regulation of gene expression (GO:0010468);; Biological Process: intracellular signal transduction (GO:0035556);;	MAPK signaling pathway - plant (ko04016)	Putative MAP kinase family protein
Zm00001eb100840	LOC100274538	down	down	Molecular Function: calcium ion binding (GO:0005509);;	MAPK signaling pathway - plant (ko04016);; Phosphatidylinositol signaling system (ko04070);; Plant-pathogen interaction (ko04626)	EF hand family
Zm00001eb419810	LOC541627	up	up	Molecular Function: phosphorelay sensor kinase activity (GO:0000155);; Molecular Function: ATP binding (GO:0005524);; Cellular Component: endoplasmic reticulum (GO:0005783);; Cellular Component: endoplasmic reticulum membrane (GO:0005789);; Cellular Component: integral component of membrane (GO:0016021);; Molecular Function: ethylene receptor activity (GO:0038199);; Molecular Function: metal ion …	MAPK signaling pathway - plant (ko04016);; Plant hormone signal transduction (ko04075)	ethylene receptor homolog2
Zm00001eb015440	LOC100285672	down	down	Molecular Function: DNA binding (GO:0003677);; Molecular Function: DNA-binding transcription factor activity (GO:0003700);; Cellular Component: nucleus (GO:0005634);;	MAPK signaling pathway - plant (ko04016);; Plant hormone signal transduction (ko04075)	ETHYLENE-INSENSITIVE3-like 1 protein
Zm00001eb376660	LOC100381787	up	up	Cellular Component: nucleus (GO:0005634);; Biological Process: ubiquitin-dependent protein catabolic process (GO:0006511);; Cellular Component: SCF ubiquitin ligase complex (GO:0019005);; Biological Process: SCF-dependent proteasomal ubiquitin-dependent protein catabolic process (GO:0031146);;	MAPK signaling pathway - plant (ko04016);; Plant hormone signal transduction (ko04075)	F-box protein MAX2
Zm00001eb344210	--	up	up	Molecular Function: protein serine/threonine phosphatase activity (GO:0004722);; Molecular Function: magnesium-dependent protein serine/threonine phosphatase activity (GO:0004724);; Cellular Component: nucleus (GO:0005634);; Cellular Component: cytosol (GO:0005829);; Biological Process: negative regulation of abscisic acid-activated signaling pathway (GO:0009788);; Biological Process: positive re…	MAPK signaling pathway - plant (ko04016);; Plant hormone signal transduction (ko04075)	putative protein phosphatase 2C 8
Zm00001eb181940	LOC100216941	up	up	Molecular Function: protein serine/threonine kinase activity (GO:0004674);; Molecular Function: ATP binding (GO:0005524);; Cellular Component: nucleus (GO:0005634);; Cellular Component: cytoplasm (GO:0005737);; Biological Process: protein phosphorylation (GO:0006468);; Biological Process: intracellular signal transduction (GO:0035556);;	MAPK signaling pathway - plant (ko04016);; Plant hormone signal transduction (ko04075)	putative snRK/SAPK family protein kinase
Zm00001eb023880	LOC100216611	up	up	Molecular Function: protein serine/threonine kinase activity (GO:0004674);; Molecular Function: ATP binding (GO:0005524);;	MAPK signaling pathway - plant (ko04016);; Plant hormone signal transduction (ko04075)	SnRK2.3 isoform 1
Zm00001eb067890	LOC103645828	down	down	Molecular Function: protein serine/threonine kinase activity (GO:0004674);; Molecular Function: ATP binding (GO:0005524);;	MAPK signaling pathway - plant (ko04016);; Plant hormone signal transduction (ko04075);; Plant-pathogen interaction (ko04626)	G-type lectin S-receptor-like serine/threonine-protein kinase SD2-5
Zm00001eb398020	LOC103639325	down	down	Molecular Function: kinase activity (GO:0016301);;	MAPK signaling pathway - plant (ko04016);; Plant hormone signal transduction (ko04075);; Plant-pathogen interaction (ko04626)	Protein kinase superfamily protein
Zm00001eb070460	LOC100273687	down	down	Molecular Function: protein serine/threonine kinase activity (GO:0004674);; Molecular Function: ATP binding (GO:0005524);; Cellular Component: plasma membrane (GO:0005886);; Biological Process: protein autophosphorylation (GO:0046777);;	MAPK signaling pathway - plant (ko04016);; Plant hormone signal transduction (ko04075);; Plant-pathogen interaction (ko04626)	putative protein kinase superfamily protein
Zm00001eb375560	LOC100272420	down	down	Molecular Function: transmembrane receptor protein serine/threonine kinase activity (GO:0004675);; Molecular Function: ATP binding (GO:0005524);; Cellular Component: plasma membrane (GO:0005886);; Biological Process: protein phosphorylation (GO:0006468);;	MAPK signaling pathway - plant (ko04016);; Plant hormone signal transduction (ko04075);; Plant-pathogen interaction (ko04626)	putative protein kinase superfamily protein
Zm00001eb054290	LOC100279294	down	down	Molecular Function: protein kinase activity (GO:0004672);; Molecular Function: ATP binding (GO:0005524);;	MAPK signaling pathway - plant (ko04016);; Plant-pathogen interaction (ko04626)	Mitogen-activated protein kinase kinase kinase 1
Zm00001eb216720	LOC103625964	down	down	Molecular Function: protein kinase activity (GO:0004672);; Molecular Function: ATP binding (GO:0005524);;	MAPK signaling pathway - plant (ko04016);; Plant-pathogen interaction (ko04626)	Mitogen-activated protein kinase kinase kinase 1
Zm00001eb153330	LOC100501507	down	down	Molecular Function: transcription regulatory region sequence-specific DNA binding (GO:0000976);; Molecular Function: DNA-binding transcription factor activity (GO:0003700);; Cellular Component: nucleus (GO:0005634);; Molecular Function: sequence-specific DNA binding (GO:0043565);;	MAPK signaling pathway - plant (ko04016);; Plant-pathogen interaction (ko04626)	probable WRKY transcription factor 65
Zm00001eb154010	LOC100037794	up	up	Molecular Function: peroxidase activity (GO:0004601);; Molecular Function: calcium ion binding (GO:0005509);; Cellular Component: plasma membrane (GO:0005886);; Cellular Component: integral component of membrane (GO:0016021);; Molecular Function: NAD(P)H oxidase (H(2)O(2)-forming activity (GO:0016174);; Biological Process: oxidation-reduction process (GO:0055114);;	MAPK signaling pathway - plant (ko04016);; Plant-pathogen interaction (ko04626)	respiratory burst oxidase protein B
Zm00001eb377430	LOC100283048	up	up	Cellular Component: cytosol (GO:0005829);; Biological Process: NADH metabolic process (GO:0006734);; Biological Process: NADP catabolic process (GO:0006742);; Cellular Component: chloroplast (GO:0009507);; Molecular Function: hydrolase activity (GO:0016787);; Biological Process: NAD catabolic process (GO:0019677);; Molecular Function: NADH pyrophosphatase activity (GO:0035529);; Molecular Functio…	Nicotinate and nicotinamide metabolism (ko00760);; Peroxisome (ko04146)	Zinc finger protein
NewGene_15476	LOC100284292	up	up	Molecular Function: ribose-5-phosphate isomerase activity (GO:0004751);; Biological Process: pentose-phosphate shunt, non-oxidative branch (GO:0009052);;	Pentose phosphate pathway (ko00030);; Carbon fixation in photosynthetic organisms (ko00710);; Carbon metabolism (ko01200);; Biosynthesis of amino acids (ko01230)	ribose-5-phosphate isomerase
Zm00001eb049140	LOC100285035	down	down	Cellular Component: cytoplasm (GO:0005737);; Cellular Component: integral component of membrane (GO:0016021);;	Peroxisome (ko04146)	mpv17 / PMP22 family protein
Zm00001eb239740	LOC100286187	down	down	Cellular Component: cytoplasm (GO:0005737);; Cellular Component: integral component of membrane (GO:0016021);;	Peroxisome (ko04146)	Peroxisomal membrane protein PMP22
Zm00001eb285090	LOC542764	up	up	Molecular Function: superoxide dismutase activity (GO:0004784);; Cellular Component: mitochondrion (GO:0005739);; Molecular Function: manganese ion binding (GO:0030145);; Molecular Function: metal ion binding (GO:0046872);;	Peroxisome (ko04146)	superoxide dismutase [Mn] 3.1, mitochondrial precursor
Zm00001eb194410	LOC100283304	up	up	Molecular Function: magnesium ion binding (GO:0000287);; Molecular Function: shikimate kinase activity (GO:0004765);; Biological Process: aromatic amino acid family biosynthetic process (GO:0009073);; Cellular Component: chloroplast (GO:0009507);; Biological Process: shikimate metabolic process (GO:0019632);;	Phenylalanine, tyrosine and tryptophan biosynthesis (ko00400);; Biosynthesis of amino acids (ko01230)	shikimate kinase
Zm00001eb143430	LOC100194377	up	up	Molecular Function: metal ion binding (GO:0046872);;	Phenylalanine, tyrosine and tryptophan biosynthesis (ko00400);; Biosynthesis of amino acids (ko01230)	Zinc finger CCCH domain-containing protein 33
Zm00001eb168100	LOC542320	up	up	Biological Process: response to light stimulus (GO:0009416);; Cellular Component: photosystem I (GO:0009522);; Cellular Component: photosystem II (GO:0009523);; Cellular Component: chloroplast thylakoid membrane (GO:0009535);; Biological Process: photosynthesis, light harvesting in photosystem I (GO:0009768);; Cellular Component: plastoglobule (GO:0010287);; Cellular Component: integral component…	Photosynthesis - antenna proteins (ko00196)	chlorophyll a/b-binding apoprotein CP26 precursor
Zm00001eb233170	LOC100281791	up	up	Biological Process: response to light stimulus (GO:0009416);; Cellular Component: photosystem I (GO:0009522);; Cellular Component: photosystem II (GO:0009523);; Cellular Component: chloroplast thylakoid membrane (GO:0009535);; Biological Process: photosynthesis, light harvesting in photosystem I (GO:0009768);; Cellular Component: integral component of membrane (GO:0016021);; Molecular Function: c…	Photosynthesis - antenna proteins (ko00196)	chlorophyll a-b binding protein 6A
Zm00001eb325410	--	up	up	Biological Process: response to light stimulus (GO:0009416);; Cellular Component: photosystem I (GO:0009522);; Cellular Component: photosystem II (GO:0009523);; Cellular Component: chloroplast thylakoid membrane (GO:0009535);; Biological Process: photosynthesis, light harvesting in photosystem I (GO:0009768);; Cellular Component: integral component of membrane (GO:0016021);; Molecular Function: c…	Photosynthesis - antenna proteins (ko00196)	Chlorophyll a-b binding protein 7, chloroplastic
Zm00001eb324240	LOC100284154	up	up	Biological Process: response to light stimulus (GO:0009416);; Cellular Component: photosystem I (GO:0009522);; Cellular Component: photosystem II (GO:0009523);; Cellular Component: chloroplast thylakoid membrane (GO:0009535);; Biological Process: photosynthesis, light harvesting in photosystem I (GO:0009768);; Cellular Component: chloroplast envelope (GO:0009941);; Cellular Component: plastoglobu…	Photosynthesis - antenna proteins (ko00196)	chlorophyll a-b binding protein of LHCII type III
Zm00001eb320890	LOC112880660	up	up	Cellular Component: photosystem I (GO:0009522);; Cellular Component: photosystem II (GO:0009523);; Cellular Component: chloroplast thylakoid membrane (GO:0009535);; Biological Process: photosynthesis, light harvesting (GO:0009765);; Cellular Component: integral component of membrane (GO:0016021);; Molecular Function: chlorophyll binding (GO:0016168);; Biological Process: protein-chromophore linka…	Photosynthesis - antenna proteins (ko00196)	hypothetical protein PAHAL_2G357600 [Panicum hallii]
Zm00001eb112260	LOC542716	up	up	Cellular Component: photosystem I (GO:0009522);; Cellular Component: photosystem II (GO:0009523);; Cellular Component: chloroplast thylakoid membrane (GO:0009535);; Biological Process: photosynthesis, light harvesting (GO:0009765);; Cellular Component: integral component of membrane (GO:0016021);; Molecular Function: chlorophyll binding (GO:0016168);; Biological Process: protein-chromophore linka…	Photosynthesis - antenna proteins (ko00196)	light harvesting chlorophyll a/b binding protein 5
Zm00001eb433540	LOC542321	up	up	Biological Process: response to light stimulus (GO:0009416);; Cellular Component: photosystem I (GO:0009522);; Cellular Component: photosystem II (GO:0009523);; Cellular Component: chloroplast thylakoid membrane (GO:0009535);; Biological Process: photosynthesis, light harvesting in photosystem I (GO:0009768);; Cellular Component: chloroplast envelope (GO:0009941);; Cellular Component: plastoglobu…	Photosynthesis - antenna proteins (ko00196)	light harvesting chlorophyll a/b binding protein 6
Zm00001eb357740	LOC100274453	up	up	Biological Process: response to light stimulus (GO:0009416);; Cellular Component: photosystem I (GO:0009522);; Cellular Component: photosystem II (GO:0009523);; Cellular Component: chloroplast thylakoid membrane (GO:0009535);; Biological Process: photosynthesis, light harvesting in photosystem I (GO:0009768);; Cellular Component: chloroplast envelope (GO:0009941);; Cellular Component: plastoglobu…	Photosynthesis - antenna proteins (ko00196)	light harvesting chlorophyll a/b binding protein1
Zm00001eb107560	LOC100191715	up	up	Cellular Component: photosystem I (GO:0009522);; Cellular Component: photosystem II (GO:0009523);; Cellular Component: chloroplast thylakoid membrane (GO:0009535);; Biological Process: photosynthesis, light harvesting (GO:0009765);; Cellular Component: integral component of membrane (GO:0016021);; Molecular Function: chlorophyll binding (GO:0016168);; Biological Process: protein-chromophore linka…	Photosynthesis - antenna proteins (ko00196)	light harvesting complex A1
Zm00001eb100140	LOC100273427	up	up	Biological Process: response to light stimulus (GO:0009416);; Cellular Component: photosystem I (GO:0009522);; Cellular Component: photosystem II (GO:0009523);; Cellular Component: chloroplast thylakoid membrane (GO:0009535);; Biological Process: photosynthesis, light harvesting in photosystem I (GO:0009768);; Cellular Component: integral component of membrane (GO:0016021);; Molecular Function: c…	Photosynthesis - antenna proteins (ko00196)	Photosystem I chlorophyll a/b-binding protein 6 chloroplastic
Zm00001eb324090	LOC542478	up	up	Biological Process: response to light stimulus (GO:0009416);; Cellular Component: photosystem I (GO:0009522);; Cellular Component: photosystem II (GO:0009523);; Cellular Component: chloroplast thylakoid membrane (GO:0009535);; Biological Process: photosynthesis, light harvesting in photosystem I (GO:0009768);; Cellular Component: chloroplast envelope (GO:0009941);; Cellular Component: plastoglobu…	Photosynthesis - antenna proteins (ko00196)	photosystem II subunit29
Zm00001eb170540	LOC100274564	down	down	Molecular Function: DNA binding (GO:0003677);; Cellular Component: nucleus (GO:0005634);; Biological Process: regulation of transcription, DNA-templated (GO:0006355);; Biological Process: auxin-activated signaling pathway (GO:0009734);;	Plant hormone signal transduction (ko04075)	auxin response factor
Zm00001eb121410	--	up	up	Cellular Component: nucleus (GO:0005634);; Biological Process: regulation of transcription, DNA-templated (GO:0006355);; Biological Process: auxin-activated signaling pathway (GO:0009734);;	Plant hormone signal transduction (ko04075)	Auxin-responsive protein IAA2
Zm00001eb373300	LOC103637889	up	up	Molecular Function: DNA-binding transcription factor activity (GO:0003700);; Cellular Component: nucleus (GO:0005634);; Biological Process: positive regulation of transcription, DNA-templated (GO:0045893);;	Plant hormone signal transduction (ko04075)	bZIP transcription factor 46 isoform X1
Zm00001eb329160	LOC100284807	up	up	Biological Process: catabolic process (GO:0009056);; Molecular Function: hydrolase activity (GO:0016787);;	Plant hormone signal transduction (ko04075)	gibberellin receptor GID1L2 precursor
Zm00001eb118900	LOC542493	down	down	Molecular Function: transcription regulatory region sequence-specific DNA binding (GO:0000976);; Molecular Function: DNA-binding transcription factor activity (GO:0003700);; Cellular Component: nucleus (GO:0005634);; Biological Process: positive regulation of transcription, DNA-templated (GO:0045893);;	Plant hormone signal transduction (ko04075)	golden plant 2
Zm00001eb268980	LOC103631082	down	down	Molecular Function: protein serine/threonine kinase activity (GO:0004674);; Molecular Function: ATP binding (GO:0005524);; Molecular Function: carbohydrate binding (GO:0030246);;	Plant hormone signal transduction (ko04075)	G-type lectin S-receptor-like serine/threonine-protein kinase LECRK4
Zm00001eb096040	--	down	down	Biological Process: phosphorelay signal transduction system (GO:0000160);;	Plant hormone signal transduction (ko04075)	hypothetical protein Zm00014a_014547
Zm00001eb338800	LOC100193303	down	down	Cellular Component: cytoplasm (GO:0005737);; Molecular Function: acid-amino acid ligase activity (GO:0016881);; Molecular Function: (-)-jasmonoyl-isoleucine synthetase activity (GO:0102053);; Molecular Function: jasmonoyl-valine synthetase activity (GO:0102057);; Molecular Function: jasmonoyl-leucine synthetase activity (GO:0102058);;	Plant hormone signal transduction (ko04075)	Indole-3-acetic acid-amido synthetase GH3.6
Zm00001eb331010	LOC100384296	down	down	Molecular Function: DNA binding (GO:0003677);; Cellular Component: nucleus (GO:0005634);;	Plant hormone signal transduction (ko04075)	Myb-related protein 2
Zm00001eb104260	LOC100285205	down	down	Molecular Function: molecular_function (GO:0003674);; Molecular Function: DNA-binding transcription factor activity (GO:0003700);; Molecular Function: protein binding (GO:0005515);; Biological Process: regulation of transcription, DNA-templated (GO:0006355);; Biological Process: biological_process (GO:0008150);; Biological Process: regulation of biosynthetic process (GO:0009889);; Biological Proc…	Plant hormone signal transduction (ko04075)	NIN-like protein 1
Zm00001eb120750	LOC100194109	down	down	Molecular Function: DNA-binding transcription factor activity (GO:0003700);; Biological Process: transcription, DNA-templated (GO:0006351);; Biological Process: brassinosteroid mediated signaling pathway (GO:0009742);;	Plant hormone signal transduction (ko04075)	Protein BRASSINAZOLE-RESISTANT 1
Zm00001eb320950	LOC103633146	down	down	Molecular Function: molecular_function (GO:0003674);; Molecular Function: DNA-binding transcription factor activity (GO:0003700);; Molecular Function: protein binding (GO:0005515);; Biological Process: regulation of transcription, DNA-templated (GO:0006355);; Biological Process: biological_process (GO:0008150);; Biological Process: regulation of biosynthetic process (GO:0009889);; Biological Proc…	Plant hormone signal transduction (ko04075)	Protein NLP2
Zm00001eb339390	LOC103635017	up	up	Biological Process: response to acid chemical (GO:0001101);; Molecular Function: molecular_function (GO:0003674);; Molecular Function: DNA-binding transcription factor activity (GO:0003700);; Cellular Component: cellular_component (GO:0005575);; Cellular Component: intracellular (GO:0005622);; Cellular Component: obsolete cell (GO:0005623);; Cellular Component: nucleus (GO:0005634);; Biological P…	Plant hormone signal transduction (ko04075)	protein NLP3
Zm00001eb148290	LOC100279528	down	down	Molecular Function: DNA-binding transcription factor activity (GO:0003700);; Cellular Component: nucleus (GO:0005634);; Biological Process: regulation of transcription, DNA-templated (GO:0006355);; Molecular Function: sequence-specific DNA binding (GO:0043565);;	Plant hormone signal transduction (ko04075)	SCARECROW-like protein
Zm00001eb324600	LOC542138	down	down	Biological Process: endodermal cell fate specification (GO:0001714);; Molecular Function: DNA-binding transcription factor activity (GO:0003700);; Cellular Component: nucleus (GO:0005634);; Biological Process: regulation of transcription, DNA-templated (GO:0006355);; Molecular Function: sequence-specific DNA binding (GO:0043565);; Biological Process: leaf development (GO:0048366);; Biological Pro…	Plant hormone signal transduction (ko04075)	scarecrow-like protein 23
Zm00001eb213550	--	up	up	Cellular Component: cellular_component (GO:0005575);; Cellular Component: intracellular (GO:0005622);; Cellular Component: obsolete cell (GO:0005623);; Cellular Component: nucleus (GO:0005634);; Biological Process: regulation of transcription, DNA-templated (GO:0006355);; Biological Process: multicellular organism development (GO:0007275);; Biological Process: pattern specification process (GO:00…	Plant hormone signal transduction (ko04075)	Transcription factor PIF4
Zm00001eb069140	LOC100502433	down	down	Biological Process: transcription, DNA-templated (GO:0006351);; Molecular Function: sequence-specific DNA binding (GO:0043565);;	Plant hormone signal transduction (ko04075)	Transcription factor TGA4
Zm00001eb257860	--	down	down	Biological Process: phosphorelay signal transduction system (GO:0000160);; Molecular Function: DNA binding (GO:0003677);; Molecular Function: DNA-binding transcription factor activity (GO:0003700);; Cellular Component: nucleus (GO:0005634);;	Plant hormone signal transduction (ko04075)	Two-component response regulator ORR23
Zm00001eb410190	LOC100283790	up	up	Molecular Function: nucleoside diphosphate kinase activity (GO:0004550);; Molecular Function: ATP binding (GO:0005524);; Biological Process: GTP biosynthetic process (GO:0006183);; Biological Process: UTP biosynthetic process (GO:0006228);; Biological Process: CTP biosynthetic process (GO:0006241);;	Purine metabolism (ko00230);; Pyrimidine metabolism (ko00240);; MAPK signaling pathway - plant (ko04016)	nucleoside diphosphate kinase 2
Zm00001eb095020	LOC103647210	down	down	Molecular Function: zinc ion transmembrane transporter activity (GO:0005385);; Molecular Function: ATP binding (GO:0005524);; Molecular Function: cadmium ion transmembrane transporter activity (GO:0015086);; Cellular Component: integral component of membrane (GO:0016021);; Molecular Function: ATPase-coupled cation transmembrane transporter activity (GO:0019829);; Molecular Function: metal ion bin…	--	cadmium/zinc-transporting ATPase HMA3
Zm00001eb072720	LOC100279951	down	down	Molecular Function: ligand-gated ion channel activity (GO:0015276);; Cellular Component: integral component of membrane (GO:0016021);;	--	Glutamate receptor 3.3
Zm00001eb225150	LOC103626312	down	down	Cellular Component: plasma membrane (GO:0005886);; Molecular Function: ligand-gated ion channel activity (GO:0015276);; Cellular Component: integral component of membrane (GO:0016021);; Molecular Function: signaling receptor activity (GO:0038023);;	--	glutamate receptor 3.4 isoform X1
Zm00001eb298150	LOC103631863	down	down	Cellular Component: plasma membrane (GO:0005886);; Molecular Function: ligand-gated ion channel activity (GO:0015276);; Cellular Component: integral component of membrane (GO:0016021);; Molecular Function: signaling receptor activity (GO:0038023);;	--	glutamate receptor 3.4 isoform X1
Zm00001eb021790	LOC103637420	down	down	Biological Process: metal ion transport (GO:0030001);; Molecular Function: metal ion binding (GO:0046872);;	--	heavy metal-associated isoprenylated plant protein 39 isoform X2
Zm00001eb270460	LOC100282850	down	down	Molecular Function: structural molecule activity (GO:0005198);; Molecular Function: iron-sulfur cluster binding (GO:0051536);; Biological Process: protein maturation by iron-sulfur cluster transfer (GO:0097428);;	--	iron-sulfur assembly protein IscA
Zm00001eb288580	LOC100281406	down	down	Molecular Function: voltage-gated potassium channel activity (GO:0005249);; Cellular Component: integral component of membrane (GO:0016021);; Biological Process: regulation of ion transmembrane transport (GO:0034765);;	--	potassium channel AKT2/3 isoform X1
Zm00001eb120190	--	down	down	Molecular Function: voltage-gated potassium channel activity (GO:0005249);; Cellular Component: integral component of membrane (GO:0016021);;	--	Potassium channel KAT2
Zm00001eb419110	LOC100281040	down	down	Molecular Function: aconitate hydratase activity (GO:0003994);; Molecular Function: citrate dehydratase activity (GO:0047780);; Molecular Function: 4 iron, 4 sulfur cluster binding (GO:0051539);;	Citrate cycle (TCA cycle) (ko00020);; Glyoxylate and dicarboxylate metabolism (ko00630);; Carbon metabolism (ko01200);; 2-Oxocarboxylic acid metabolism (ko01210);; Biosynthesis of amino acids (ko01230)	aconitase 2 isoform 1 [Zea mays]
Zm00001eb101090	LOC100382805	down	down	Molecular Function: glucose-6-phosphate isomerase activity (GO:0004347);; Cellular Component: cytosol (GO:0005829);; Biological Process: gluconeogenesis (GO:0006094);; Biological Process: glycolytic process (GO:0006096);; Molecular Function: monosaccharide binding (GO:0048029);; Biological Process: glucose 6-phosphate metabolic process (GO:0051156);;	Glycolysis / Gluconeogenesis (ko00010);; Pentose phosphate pathway (ko00030);; Starch and sucrose metabolism (ko00500);; Amino sugar and nucleotide sugar metabolism (ko00520);; Carbon metabolism (ko01200)	Glucose-6-phosphate isomerase 1 chloroplastic [Zea mays]
Zm00001eb005060	LOC100194295	down	down	Molecular Function: catalytic activity (GO:0003824);;	Pantothenate and CoA biosynthesis (ko00770)	putative phosphopantothenoylcysteine decarboxylase
